# Supplementary material for: A gap-free reference genome reveals structural variations associated with flowering time in rapeseed (Brassica napus)
Source: Hortic Res. 2023 Aug 29;10(10):uhad171. doi: 10.1093/hr/uhad171 (PMC10569240; doi:10.1093/hr/uhad171)
Supplement: Web_Material_uhad171 [file web_material_uhad171.zip]

Archive with 8 entries (8 files):
- Fig. S1 kmer19.kmer_frequency_species.tif
- Fig. S2 Gap bridged.pdf
- Fig. S3 Depth-HiFi.pdf
- Fig. S4 Depth-ONT.pdf
- Fig. S5.tif
- Fig. S6.tif
- Fig. S7.tif
- Table S1-S20.xlsx
