# Supplementary material for: A gap-free reference genome reveals structural variations associated with flowering time in rapeseed (Brassica napus)
Source: Hortic Res. 2023 Aug 29;10(10):uhad171. doi: 10.1093/hr/uhad171 (PMC10569240; doi:10.1093/hr/uhad171)
Supplement: Web_Material_uhad171 [file web_material_uhad171.zip › Table S1-S20.xlsx]

## Sheet: S1 K-mer
Table S1 k-mer analysis
Sample	K-mer	K-mer Number	K-mer Depth	Genome Size (Mb)	Data Size(G)	Sequence depth (X)	Heterozygous Ratio(%)	Duplication Ratio(%)
X5A	19	141536283936	136.97	1033.31	190.98	184.83	0.22	49.43

## Sheet: S2 Raw sequence data
Table S2 Summary of the data sequenced by multiple technologies.
Technology	Raw data (Gbp)	Number of subreads	Mean or N50 of subreads length (bp)	Depth (×)
HiFi	66.69	4055179	15897	64.7476
ONT	66.19	648709	100291	64.2621
Hi-C	132.91	886122744	2×150	129.039
Illumina	195.33	1302213912	2×150	189.641

## Sheet: S3 Initial assembly
Table S3 Summary of the initial assembly.
Assembly method	genome size (Mb)	contig N50 (Mb)	Contig number	QV	BUSCO
Nextdenovo (ONT)	997	31	106	35.2396	0.998
Flye (ONT)	914	16	535	29.4998	0.995
Necat (ONT)	1032	13	463	33.742	0.998
Hifiasm (HiFi alone)	1029	28	891	54.7015	0.997
Hifiasm (mixed assembly)	1045	50.7	651	58.0882	0.992

## Sheet: S4 Gap
Table S4 The unclosed gaps in the primary assemble
ID	Chromosomes	Before gap close		After gap close
		Position (bp)	Position (bp)	Position (bp)	Position (bp)
Gap1	chrA01	23324413	23324512	23320181	23335376
Gap2	chrA02	1248502	1248601	1247277	1252118
Gap3	chrA02	23473343	23473442	23468510	23481488
Gap4	chrA04	24970779	24970878	24913412	24999489
Gap5	chrA04	25057562	25057661	24926717	25035363
Gap6	chrA09	865460	865559	859543	901050
Gap7	chrC01	6482597	6482696	6477629	6485453
Gap8	chrC02	17023511	17023610	17015520	17034966
Gap9	chrC04	67418082	67418181	67411028	67422928
Gap10	chrC05	26800125	26800224	26795386	26811315
Gap11	chrC08	52511159	52511258	52506196	52513725
Gap12	chrC09	4435357	4435456	4430394	4448679
Gap13	chrC09	4551976	4552075	4548284	4570188

## Sheet: S5 Hi-C anchored
Table S5 The statistics of the anchored chromosome length
Chromosome	Length(bp)	contig number
chrA01	38840263	3
chrA02	47968916	2
chrA03	44786494	1
chrA04	69545683	2
chrA05	26714907	1
chrA06	71841889	2
chrA07	30146539	1
chrA08	36429853	1
chrA09	66412396	2
chrA10	60465182	1
chrC01	59361666	2
chrC02	56258359	1
chrC03	57185290	2
chrC04	29494782	3
chrC05	54716376	2
chrC06	68551219	3
chrC07	47115293	1
chrC08	79204209	1
chrC09	61807080	1

## Sheet: S6 Gene characteristics 
Table S6 Characterization of genes
Item	Number
the total number of gene	124774
the average of mRNA_length	2576.45
the average cds_length of per gene	967.41
the average exon_number of per gene	4.54
the average of exon_length	285.95
the average of intron_length	360.34
the total number of exon	566625
the total number of intron	441851
the total intron length	159215848

## Sheet: S7 BUSCO
Table S7 BUSCOs analysis of X5A genome completeness
Description	Assembly		Annotation
	Proteins	Percentage (%)	Proteins	Percentage (%)
Complete BUSCOs	1598	99	1601	99.2
Complete Single-Copy BUSCOs	102	6.3	138	8.6
Complete Duplicated BUSCOs	1496	92.7	1463	90.6
Fragmented BUSCOs	2	0.1	1	0.1
Missing BUSCOs	14	0.9	12	0.7
Total BUSCO groups searched	1614	100	1614	100

## Sheet: S8 Gene annotate
Table S8 Functional annotation of the predicted genes
Item	Count	Percentage
All	124774	1
Annotation	121229	0.9716
KEGG	24513	0.1965
Pathway	20580	0.1649
Nr	119555	0.9582
Uniprot	117328	0.9403
GO	54207	0.4344
Pfam	65340	0.5237
Interpro	103362	0.8284

## Sheet: S9  Predicted protein-coding g 
Table S9 General statistics of the predicted protein-coding genes
Gene set	Number	Average gene length (bp)	Average CDS length (bp)	Average exon per gene	Average exon length (bp)	Average intron length (bp)
denovo/GlimmmerHMM	339417	2653.49	885.18	3.38	261.53	741.54
denovo/AUGUSTUS	119817	2406.62	1143.05	5.45	209.76	284
homo/Brassica_napusZS11	374849	3541.49	473.24	2.31	205.19	2348.69
homo/Brassica_rapaChiifu	183395	6694.03	746.52	3.26	228.65	2625.91
homo/Brassica_oleraceaHDEM	229314	5308.37	625.59	2.98	209.87	2363.97
trans.orf/ISOseq	54722	2331.44	978.79	5.17	300.72	186.41
BUSCO	1598	3616.59	1662.1	9.33	178.05	174.58
MAKER	125245	2776.15	991.83	4.79	280.57	377.4
HiCESAP	124774	2576.45	967.41	4.54	285.95	360.34

## Sheet: S10 Reads count 
Table S10 Statistics on the number of reads for each gene.
ID	Reads count
BnapChr9G00266720	0
BnapChr9G00266710	0
BnapChr9G00266670	98
BnapChr9G00266600	28
BnapChr9G00266590	6
BnapChr9G00266560	36
BnapChr9G00266500	21.004
BnapChr9G00266490	194
BnapChr9G00266480	42
BnapChr9G00266430	321.848
BnapChr9G00266400	321.163
BnapChr9G00266330	0
BnapChr9G00266310	0
BnapChr9G00266300	20
BnapChr9G00266290	36
BnapChr9G00266270	47
BnapChr9G00266250	0
BnapChr9G00266230	238
BnapChr9G00266180	358
BnapChr9G00266170	169.015
BnapChr9G00266130	0
BnapChr9G00266120	0
BnapChr9G00266100	105
BnapChr9G00266080	3279.49
BnapChr9G00266040	442
BnapChr9G00266030	0
BnapChr9G00266000	1
BnapChr9G00265980	12
BnapChr9G00265970	1
BnapChr9G00265930	81
BnapChr9G00265910	56.617
BnapChr9G00265900	0
BnapChr9G00265830	13
BnapChr9G00265790	0
BnapChr9G00265780	55
BnapChr9G00265750	32.003
BnapChr9G00265720	17
BnapChr9G00265670	4.002
BnapChr9G00265620	37
BnapChr9G00265560	0
BnapChr9G00265550	35
BnapChr9G00265540	100.091
BnapChr9G00265520	2
BnapChr9G00265500	7
BnapChr9G00265470	20
BnapChr9G00265410	24
BnapChr9G00265330	27
BnapChr9G00265300	1683.45
BnapChr9G00265260	65
BnapChr9G00265190	43
BnapChr9G00265150	0
BnapChr9G00265140	144.498
BnapChr9G00265110	737.448
BnapChr9G00265080	0
BnapChr9G00265070	5
BnapChr9G00265040	0
BnapChr9G00265000	9
BnapChr9G00264970	38
BnapChr9G00264910	427.054
BnapChr9G00264890	245
BnapChr9G00264880	11
BnapChr9G00264870	19
BnapChr9G00264800	0
BnapChr9G00264780	1
BnapChr9G00264770	1
BnapChr9G00264710	13
BnapChr9G00264680	0
BnapChr9G00264610	1
BnapChr9G00264590	50
BnapChr9G00264580	2
BnapChr9G00264560	0
BnapChr9G00264550	0
BnapChr9G00264510	32
BnapChr9G00264430	8
BnapChr9G00264380	24
BnapChr9G00264350	0
BnapChr9G00264260	0
BnapChr9G00264240	9
BnapChr9G00264220	0
BnapChr9G00264210	4
BnapChr9G00264180	0
BnapChr9G00264160	45
BnapChr9G00264150	74
BnapChr9G00264110	72
BnapChr9G00264100	20
BnapChr9G00263970	200.216
BnapChr9G00263930	1
BnapChr9G00263920	2
BnapChr9G00263910	19
BnapChr9G00263900	3.43
BnapChr9G00263830	0
BnapChr9G00263800	1
BnapChr9G00263790	57
BnapChr9G00263780	35
BnapChr9G00263770	273.969
BnapChr9G00263730	809.7
BnapChr9G00263710	0
BnapChr9G00263650	13
BnapChr9G00263630	0
BnapChr9G00263610	11.452
BnapChr9G00263600	4
BnapChr9G00263590	36
BnapChr9G00263570	0
BnapChr9G00263550	1
BnapChr9G00263540	0
BnapChr9G00263500	0
BnapChr9G00263450	5
BnapChr9G00263430	149.031
BnapChr9G00263360	0
BnapChr9G00263340	35
BnapChr9G00263310	67
BnapChr9G00263250	0
BnapChr9G00263240	5
BnapChr9G00263140	1
BnapChr9G00263100	20
BnapChr9G00263060	0
BnapChr9G00263050	3
BnapChr9G00263040	38.215
BnapChr9G00266520	62
BnapChr9G00263030	2264.66
BnapChr9G00263000	32
BnapChr9G00262970	0
BnapChr9G00262960	289.511
BnapChr9G00262930	52.047
BnapChr9G00262900	108
BnapChr9G00262890	4
BnapChr9G00262840	13
BnapChr9G00262820	13
BnapChr9G00262810	0
BnapChr9G00262770	18
BnapChr9G00262720	0
BnapChr9G00262700	0
BnapChr9G00262680	1
BnapChr9G00262650	69.114
BnapChr9G00262590	113
BnapChr9G00262580	0
BnapChr9G00262540	27
BnapChr9G00262530	843.279
BnapChr9G00262520	2
BnapChr9G00262510	69.549
BnapChr9G00262500	501.377
BnapChr9G00262380	29.233
BnapChr9G00262360	0
BnapChr9G00262340	2
BnapChr9G00262300	39.599
BnapChr9G00262290	2
BnapChr9G00262260	1
BnapChr9G00262250	55.307
BnapChr9G00262240	40.662
BnapChr9G00262170	11
BnapChr9G00262140	0
BnapChr9G00262120	0
BnapChr9G00262090	241.451
BnapChr9G00262000	0
BnapChr9G00261980	0
BnapChr9G00261870	1
BnapChr9G00261860	1
BnapChr9G00261830	29
BnapChr9G00261820	58
BnapChr9G00261780	7
BnapChr9G00261750	316.132
BnapChr9G00261740	21
BnapChr9G00261730	15
BnapChr9G00261700	0
BnapChr9G00261690	10
BnapChr9G00261670	0
BnapChr9G00261640	0
BnapChr9G00261630	1
BnapChr9G00261610	0
BnapChr9G00261570	24
BnapChr9G00261560	8
BnapChr9G00261490	0
BnapChr9G00261480	57
BnapChr9G00261450	0
BnapChr9G00261410	54
BnapChr9G00261360	0
BnapChr9G00261350	0
BnapChr9G00261280	5.971
BnapChr9G00261270	35
BnapChr9G00261260	1
BnapChr9G00261250	6
BnapChr9G00261240	156.75
BnapChr9G00261230	35.62
BnapChr9G00261220	5
BnapChr9G00261170	1889.97
BnapChr9G00261150	2
BnapChr9G00261140	0
BnapChr9G00261120	0
BnapChr9G00261110	48
BnapChr9G00261100	9
BnapChr9G00261090	0
BnapChr9G00261080	1
BnapChr9G00261070	75
BnapChr9G00261060	0
BnapChr9G00261040	8
BnapChr9G00261030	69.414
BnapChr9G00261020	36
BnapChr9G00261010	13
BnapChr9G00260990	176
BnapChr9G00260970	0
BnapChr9G00260960	0
BnapChr9G00260950	31.33
BnapChr9G00260930	514.208
BnapChr9G00260910	105
BnapChr9G00260880	7
BnapChr9G00260850	44
BnapChr9G00260830	23.003
BnapChr9G00260820	106.281
BnapChr9G00260810	403.898
BnapChr9G00260730	0
BnapChr9G00260720	52
BnapChr9G00260710	7.842
BnapChr9G00260690	26
BnapChr9G00260680	7
BnapChr9G00260650	4
BnapChr9G00260620	8
BnapChr9G00260610	2
BnapChr9G00260590	0
BnapChr9G00260570	1
BnapChr9G00260540	99
BnapChr9G00260510	0
BnapChr9G00260500	0
BnapChr9G00260480	389.02
BnapChr9G00260470	26.393
BnapChr9G00260460	0
BnapChr9G00260450	0
BnapChr9G00260440	66.555
BnapChr9G00260430	0
BnapChr9G00260400	1
BnapChr9G00260380	382
BnapChr9G00260350	0
BnapChr9G00260310	48
BnapChr9G00260300	0
BnapChr9G00260290	7
BnapChr9G00260280	0
BnapChr9G00260230	0
BnapChr9G00260180	0
BnapChr9G00260090	0
BnapChr9G00260070	1
BnapChr9G00260040	9.904
BnapChr9G00260030	36
BnapChr9G00260000	0
BnapChr9G00259990	1.07
BnapChr9G00259980	6.812
BnapChr9G00259950	3
BnapChr9G00259940	179.188
BnapChr9G00259930	29
BnapChr9G00259910	0
BnapChr9G00259860	0
BnapChr9G00259820	70
BnapChr9G00259800	1
BnapChr9G00259770	11
BnapChr9G00259760	51
BnapChr9G00259740	0
BnapChr9G00259710	0
BnapChr9G00259690	2
BnapChr9G00259680	3
BnapChr9G00259590	0
BnapChr9G00259580	26
BnapChr9G00259570	38
BnapChr9G00259540	58.014
BnapChr9G00259530	0
BnapChr9G00259520	0
BnapChr9G00259500	0
BnapChr9G00259490	1
BnapChr9G00259470	10
BnapChr9G00259440	47
BnapChr9G00259430	16
BnapChr9G00259380	2
BnapChr9G00259320	7
BnapChr9G00259310	12
BnapChr9G00259270	141.845
BnapChr9G00259230	45
BnapChr9G00259220	0
BnapChr9G00259200	0
BnapChr9G00259180	0
BnapChr9G00259170	0
BnapChr9G00259160	0
BnapChr9G00259140	0
BnapChr9G00259130	0
BnapChr9G00259070	1
BnapChr9G00259050	1.276
BnapChr9G00259000	46
BnapChr9G00258970	68
BnapChr9G00258950	3
BnapChr9G00258930	3
BnapChr9G00258920	76
BnapChr9G00258860	35
BnapChr9G00258840	30.761
BnapChr9G00258830	5.578
BnapChr9G00258800	836.458
BnapChr9G00258750	0
BnapChr9G00258720	7
BnapChr9G00258700	30
BnapChr9G00258680	12.442
BnapChr9G00258670	53
BnapChr9G00258650	8
BnapChr9G00258620	71.473
BnapChr9G00258600	250.024
BnapChr9G00258590	268.274
BnapChr9G00258580	15
BnapChr9G00258560	89
BnapChr9G00258550	4
BnapChr9G00258500	0
BnapChr9G00258490	4
BnapChr9G00258460	4
BnapChr9G00258420	0
BnapChr9G00258400	696.018
BnapChr9G00258380	127.037
BnapChr9G00258360	253.575
BnapChr9G00258350	10
BnapChr9G00258340	9
BnapChr9G00258320	2
BnapChr9G00258280	250.182
BnapChr9G00258230	187
BnapChr9G00258150	65
BnapChr9G00258140	372.01
BnapChr9G00258070	38
BnapChr9G00258040	11
BnapChr9G00258030	34
BnapChr9G00258020	27
BnapChr9G00257990	0
BnapChr9G00257980	5
BnapChr9G00257960	0
BnapChr9G00257920	89
BnapChr9G00257890	1
BnapChr9G00257880	39
BnapChr9G00257840	411
BnapChr9G00257820	0
BnapChr9G00257810	1
BnapChr9G00257790	29
BnapChr9G00257780	0
BnapChr9G00257770	27
BnapChr9G00257720	29
BnapChr9G00257680	18
BnapChr9G00257650	0
BnapChr9G00257630	7.001
BnapChr9G00257600	2
BnapChr9G00257580	57
BnapChr9G00257560	0
BnapChr9G00257520	0
BnapChr9G00257460	9
BnapChr9G00257450	0
BnapChr9G00257410	106
BnapChr9G00257400	0
BnapChr9G00257390	6
BnapChr9G00257370	56
BnapChr9G00257340	3.039
BnapChr9G00257330	0
BnapChr9G00257250	0
BnapChr9G00257210	92.739
BnapChr9G00257200	78.222
BnapChr9G00257190	0
BnapChr9G00257130	7
BnapChr9G00257100	74
BnapChr9G00257090	69.015
BnapChr9G00257080	36
BnapChr9G00257030	114.012
BnapChr9G00256940	85.604
BnapChr9G00256920	0
BnapChr9G00256910	0
BnapChr9G00256880	172.086
BnapChr9G00256870	12
BnapChr9G00256840	0
BnapChr9G00256820	55.014
BnapChr9G00256800	37
BnapChr9G00256760	3.246
BnapChr9G00256690	78
BnapChr9G00256670	0
BnapChr9G00256660	45
BnapChr9G00256640	4
BnapChr9G00256630	31.149
BnapChr9G00256620	32
BnapChr9G00256580	15
BnapChr9G00256510	19.114
BnapChr9G00256500	41
BnapChr9G00256450	33
BnapChr9G00256400	142
BnapChr9G00256370	0
BnapChr9G00256330	49
BnapChr9G00256320	0
BnapChr9G00256290	0
BnapChr9G00256280	14
BnapChr9G00256230	0
BnapChr9G00256210	1
BnapChr9G00256200	25
BnapChr9G00256180	125.172
BnapChr9G00256150	19
BnapChr9G00256120	30
BnapChr9G00256040	0
BnapChr9G00256010	0
BnapChr9G00255990	66
BnapChr9G00255980	5
BnapChr9G00255930	12
BnapChr9G00255920	36
BnapChr9G00255900	11
BnapChr9G00255870	16
BnapChr9G00255850	0
BnapChr9G00255830	23.527
BnapChr9G00255820	307.001
BnapChr9G00255810	3
BnapChr9G00255800	37
BnapChr9G00255770	17
BnapChr9G00255760	8.102
BnapChr9G00255750	25
BnapChr9G00255710	35
BnapChr9G00255650	9
BnapChr9G00255610	0
BnapChr9G00255530	28
BnapChr9G00255510	0
BnapChr9G00255500	0
BnapChr9G00255430	27
BnapChr9G00255390	120.193
BnapChr9G00255380	198.12
BnapChr9G00255360	64
BnapChr9G00255350	59.512
BnapChr9G00255330	711.608
BnapChr9G00255300	1
BnapChr9G00255280	102
BnapChr9G00255270	744.304
BnapChr9G00255210	0
BnapChr9G00255160	64
BnapChr9G00255130	0
BnapChr9G00255120	96.429
BnapChr9G00255070	0
BnapChr9G00255060	55.723
BnapChr9G00255050	883.354
BnapChr9G00255000	81.091
BnapChr9G00254970	0
BnapChr9G00254950	25.255
BnapChr9G00254940	241.32
BnapChr9G00254910	36
BnapChr9G00254880	737.342
BnapChr9G00254830	687.859
BnapChr9G00254800	0
BnapChr9G00254790	30.043
BnapChr9G00254780	0
BnapChr9G00254770	0
BnapChr9G00254740	106.354
BnapChr9G00254730	95.489
BnapChr9G00254710	199
BnapChr9G00254700	10
BnapChr9G00254690	0
BnapChr9G00254600	7
BnapChr9G00254570	2
BnapChr9G00254510	0
BnapChr9G00254470	191.506
BnapChr9G00254460	57
BnapChr9G00254450	29
BnapChr9G00254440	85.357
BnapChr9G00254360	21
BnapChr9G00254290	15
BnapChr9G00254260	1
BnapChr9G00254250	0
BnapChr9G00254220	2
BnapChr9G00254210	1
BnapChr9G00254200	19
BnapChr9G00254180	247.011
BnapChr9G00254150	212
BnapChr9G00254130	26
BnapChr9G00254120	54
BnapChr9G00254110	35
BnapChr9G00254080	20
BnapChr9G00254040	45.012
BnapChr9G00254020	33
BnapChr9G00254000	22
BnapChr9G00265160	51
BnapChr9G00253980	10
BnapChr9G00253970	9
BnapChr9G00253960	1
BnapChr9G00253940	0
BnapChr9G00253910	42
BnapChr9G00253880	93.083
BnapChr9G00253870	64.03
BnapChr9G00264790	0
BnapChr9G00253860	0
BnapChr9G00253850	4
BnapChr9G00253830	14
BnapChr9G00253810	0
BnapChr9G00253770	0
BnapChr9G00253730	0
BnapChr9G00253690	463.37
BnapChr9G00253680	2
BnapChr9G00253670	898.087
BnapChr9G00253660	247.759
BnapChr9G00253590	3
BnapChr9G00253580	306.969
BnapChr9G00253520	524.729
BnapChr9G00253500	35
BnapChr9G00253450	2
BnapChr9G00253430	112.038
BnapChr9G00253410	281.289
BnapChr9G00253400	80.107
BnapChr9G00253390	0
BnapChr9G00253380	0
BnapChr9G00253350	0
BnapChr9G00253330	5
BnapChr9G00253250	2
BnapChr9G00253230	0
BnapChr9G00253210	14
BnapChr9G00253200	5.05
BnapChr9G00253160	108.063
BnapChr9G00261510	1
BnapChr9G00253140	0
BnapChr9G00253090	7
BnapChr9G00253050	0
BnapChr9G00253030	1
BnapChr9G00253010	31
BnapChr9G00252990	0
BnapChr9G00252980	0
BnapChr9G00252950	21
BnapChr9G00252940	6
BnapChr9G00252930	114
BnapChr9G00252910	410
BnapChr9G00252880	1
BnapChr9G00252850	10
BnapChr9G00252840	81.996
BnapChr9G00252820	0
BnapChr9G00252700	120
BnapChr9G00252670	0
BnapChr9G00252660	0
BnapChr9G00252630	3
BnapChr9G00252610	372.021
BnapChr9G00252570	1
BnapChr9G00252550	2
BnapChr9G00252520	308
BnapChr9G00252480	114
BnapChr9G00252420	1
BnapChr9G00252380	27
BnapChr9G00252370	0
BnapChr9G00252360	0
BnapChr9G00252350	126.155
BnapChr9G00252330	86.18
BnapChr9G00252280	49
BnapChr9G00252270	245
BnapChr9G00252240	0
BnapChr9G00252190	3333.43
BnapChr9G00252170	0
BnapChr9G00252150	42.055
BnapChr9G00252140	22
BnapChr9G00252110	335.095
BnapChr9G00252100	183
BnapChr9G00252090	1
BnapChr9G00252080	0
BnapChr9G00252070	0
BnapChr9G00252030	25
BnapChr9G00251990	28.243
BnapChr9G00251980	943
BnapChr9G00251960	93
BnapChr9G00251920	21
BnapChr9G00251910	407.462
BnapChr9G00251900	31
BnapChr9G00251880	23
BnapChr9G00251840	168
BnapChr9G00251830	1
BnapChr9G00251810	15
BnapChr9G00251780	100.89
BnapChr9G00251770	0
BnapChr9G00251720	462.904
BnapChr9G00251700	69.19
BnapChr9G00251670	80
BnapChr9G00251650	15
BnapChr9G00251590	0
BnapChr9G00251570	13
BnapChr9G00251550	0
BnapChr9G00251480	90
BnapChr9G00251470	716.44
BnapChr9G00251450	0
BnapChr9G00251440	25.209
BnapChr9G00251400	3.002
BnapChr9G00251380	2229.34
BnapChr9G00251360	101
BnapChr9G00251320	150.908
BnapChr9G00251310	1
BnapChr9G00251290	4127.61
BnapChr9G00253750	0
BnapChr9G00251280	10.002
BnapChr9G00251260	0
BnapChr9G00251250	15
BnapChr9G00251190	1
BnapChr9G00251080	90
BnapChr9G00251010	2
BnapChr9G00251000	45
BnapChr9G00250990	13
BnapChr9G00250950	8
BnapChr9G00250930	618.251
BnapChr9G00250870	74
BnapChr9G00250840	0
BnapChr9G00250830	28
BnapChr9G00250760	19
BnapChr9G00250740	17
BnapChr9G00250720	0
BnapChr9G00250690	39.093
BnapChr9G00250670	4
BnapChr9G00250650	0
BnapChr9G00250640	0
BnapChr9G00250610	0
BnapChr9G00250560	447.296
BnapChr9G00250550	0
BnapChr9G00250540	4
BnapChr9G00250500	0
BnapChr9G00250450	21
BnapChr9G00250430	0
BnapChr9G00250410	2
BnapChr9G00250390	4
BnapChr9G00250380	410.102
BnapChr9G00250360	25
BnapChr9G00250350	10
BnapChr9G00250330	19
BnapChr9G00250310	24
BnapChr9G00250300	88.749
BnapChr9G00250280	35
BnapChr9G00250240	71.006
BnapChr9G00250230	0
BnapChr9G00250200	2943.55
BnapChr9G00250180	0
BnapChr9G00250170	6
BnapChr9G00250150	0
BnapChr9G00250110	266
BnapChr9G00250090	29
BnapChr9G00250030	693.659
BnapChr9G00249980	2
BnapChr9G00249940	0
BnapChr9G00249920	0
BnapChr9G00249910	39
BnapChr9G00249880	12
BnapChr9G00249870	0
BnapChr9G00249860	0
BnapChr9G00249710	68
BnapChr9G00249670	36.967
BnapChr9G00249650	70
BnapChr9G00249630	7
BnapChr9G00249610	9
BnapChr9G00249520	38
BnapChr9G00249510	7
BnapChr9G00249420	51
BnapChr9G00249400	6
BnapChr9G00249390	0
BnapChr9G00249380	0
BnapChr9G00249370	0
BnapChr9G00249310	153
BnapChr9G00249270	0
BnapChr9G00249250	4
BnapChr9G00249220	0
BnapChr9G00249200	3
BnapChr9G00249170	13
BnapChr9G00249120	1
BnapChr9G00249100	26
BnapChr9G00249090	21
BnapChr9G00249070	38
BnapChr9G00249040	4.997
BnapChr9G00249030	2
BnapChr9G00249010	220.618
BnapChr9G00249000	35
BnapChr9G00248970	469
BnapChr9G00248960	0
BnapChr9G00248930	47
BnapChr9G00248880	0
BnapChr9G00248860	0
BnapChr9G00248850	0
BnapChr9G00248830	0
BnapChr9G00248810	0
BnapChr9G00248790	24
BnapChr9G00248780	18
BnapChr9G00248770	0
BnapChr9G00248740	6
BnapChr9G00248720	42
BnapChr9G00248710	87
BnapChr9G00248670	0
BnapChr9G00248660	0
BnapChr9G00248630	0
BnapChr9G00248610	0
BnapChr9G00248600	1
BnapChr9G00248580	22
BnapChr9G00248560	0
BnapChr9G00248540	1
BnapChr9G00248510	33.473
BnapChr9G00248500	2
BnapChr9G00248480	0
BnapChr9G00248400	25.003
BnapChr9G00248300	53
BnapChr9G00248280	65
BnapChr9G00248260	0
BnapChr9G00248250	73
BnapChr9G00248210	77
BnapChr9G00248200	764.177
BnapChr9G00248190	0
BnapChr9G00248180	17
BnapChr9G00248170	183
BnapChr9G00248160	0
BnapChr9G00248120	18
BnapChr9G00248110	0
BnapChr9G00248100	0
BnapChr9G00248090	49.08
BnapChr9G00248060	1
BnapChr9G00248050	66.441
BnapChr9G00248040	26
BnapChr9G00248020	65.999
BnapChr9G00247990	1
BnapChr9G00247980	9
BnapChr9G00247970	160.099
BnapChr9G00247940	48.301
BnapChr9G00247930	32
BnapChr9G00247920	2
BnapChr9G00247900	0
BnapChr9G00247850	284.425
BnapChr9G00247840	0
BnapChr9G00247830	5.004
BnapChr9G00247800	0
BnapChr9G00247790	0
BnapChr9G00247780	0
BnapChr9G00247770	1
BnapChr9G00247760	0
BnapChr9G00247750	0
BnapChr9G00247730	49.776
BnapChr9G00247680	24
BnapChr9G00247640	148.811
BnapChr9G00247630	30
BnapChr9G00247600	0
BnapChr9G00247590	0
BnapChr9G00247580	78
BnapChr9G00247540	57
BnapChr9G00247510	37
BnapChr9G00247490	3
BnapChr9G00247480	36
BnapChr9G00247460	0
BnapChr9G00247440	45
BnapChr9G00247410	0
BnapChr9G00247400	11.726
BnapChr9G00247390	24
BnapChr9G00247380	69
BnapChr9G00247370	48
BnapChr9G00247340	0
BnapChr9G00247330	0
BnapChr9G00247280	29.961
BnapChr9G00247270	0
BnapChr9G00247260	5
BnapChr9G00247240	13
BnapChr9G00247190	0
BnapChr9G00247180	1
BnapChr9G00252130	6.203
BnapChr9G00247140	0
BnapChr9G00247100	50
BnapChr9G00247090	28
BnapChr9G00260870	6
BnapChr9G00247080	2
BnapChr9G00249260	0
BnapChr9G00247050	25
BnapChr9G00247010	48
BnapChr9G00247000	6
BnapChr9G00246990	0
BnapChr9G00246970	1
BnapChr9G00246960	1
BnapChr9G00246930	0
BnapChr9G00246910	473.933
BnapChr9G00246900	0
BnapChr9G00246890	0
BnapChr9G00246870	78
BnapChr9G00246860	19
BnapChr9G00246840	9
BnapChr9G00246830	450.731
BnapChr9G00246820	46.35
BnapChr9G00246790	73
BnapChr9G00246770	0
BnapChr9G00246750	4
BnapChr9G00246720	34
BnapChr9G00246680	0
BnapChr9G00246670	119.02
BnapChr9G00246660	0
BnapChr9G00246640	0
BnapChr9G00246590	17
BnapChr9G00246580	0
BnapChr9G00246540	23
BnapChr9G00246530	33
BnapChr9G00246450	0
BnapChr9G00246440	0
BnapChr9G00246410	443.756
BnapChr9G00246390	265
BnapChr9G00246370	11
BnapChr9G00246360	104.408
BnapChr9G00246350	209.214
BnapChr9G00246330	16
BnapChr9G00246240	9
BnapChr9G00246220	66
BnapChr9G00246200	227.008
BnapChr9G00246170	101.751
BnapChr9G00246130	10
BnapChr9G00246110	100
BnapChr9G00246100	18
BnapChr9G00246070	184.186
BnapChr9G00246060	0
BnapChr9G00246040	154.47
BnapChr9G00246030	0
BnapChr9G00246020	0
BnapChr9G00245980	0
BnapChr9G00245960	13
BnapChr9G00245930	0
BnapChr9G00245850	0
BnapChr9G00245810	0
BnapChr9G00245780	1
BnapChr9G00245770	0
BnapChr9G00245760	100.712
BnapChr9G00245750	1
BnapChr9G00245740	14
BnapChr9G00245720	0
BnapChr9G00245710	27
BnapChr9G00245700	12
BnapChr9G00245680	0
BnapChr9G00245650	6.002
BnapChr9G00245640	0
BnapChr9G00245600	6
BnapChr9G00245580	385.804
BnapChr9G00245560	34.764
BnapChr9G00245540	4.968
BnapChr9G00245530	0
BnapChr9G00245520	21
BnapChr9G00245510	1
BnapChr9G00245500	0
BnapChr9G00245490	0
BnapChr9G00245440	0
BnapChr9G00245400	143.369
BnapChr9G00245380	374.379
BnapChr9G00245370	130
BnapChr9G00245360	55
BnapChr9G00245320	0
BnapChr9G00245280	18
BnapChr9G00245270	0
BnapChr9G00245260	29
BnapChr9G00245210	550
BnapChr9G00245140	230.38
BnapChr9G00245130	98
BnapChr9G00245110	15
BnapChr9G00245000	0
BnapChr9G00244960	0
BnapChr9G00244930	0
BnapChr9G00259340	14
BnapChr9G00244860	0
BnapChr9G00244850	3
BnapChr9G00244840	61
BnapChr9G00244830	1112.64
BnapChr9G00262490	0
BnapChr9G00244770	623.149
BnapChr9G00244750	19
BnapChr9G00244740	117
BnapChr9G00244720	0
BnapChr9G00244670	9
BnapChr9G00244660	19
BnapChr9G00244650	3.035
BnapChr9G00244640	0
BnapChr9G00244630	3
BnapChr9G00244620	2
BnapChr9G00244610	1
BnapChr9G00244580	0
BnapChr9G00244540	130
BnapChr9G00244530	89
BnapChr9G00244510	23
BnapChr9G00244470	0
BnapChr9G00244450	1
BnapChr9G00244440	280
BnapChr9G00244420	6
BnapChr9G00244400	0
BnapChr9G00244390	0
BnapChr9G00244320	1
BnapChr9G00244300	6
BnapChr9G00244280	112
BnapChr9G00244170	0
BnapChr9G00244110	56
BnapChr9G00244100	113
BnapChr9G00244090	1
BnapChr9G00244070	0
BnapChr9G00244050	72.112
BnapChr9G00244040	93
BnapChr9G00244010	10
BnapChr9G00243990	47
BnapChr9G00243980	266.975
BnapChr9G00243950	0
BnapChr9G00243940	0
BnapChr9G00243920	1
BnapChr9G00243910	0
BnapChr9G00243850	0
BnapChr9G00243840	1
BnapChr9G00243830	379.823
BnapChr9G00243820	11
BnapChr9G00243810	18
BnapChr9G00243800	225.508
BnapChr9G00243750	14
BnapChr9G00243680	18.024
BnapChr9G00243660	0
BnapChr9G00243600	45.624
BnapChr9G00243540	0
BnapChr9G00243480	107
BnapChr9G00243450	36
BnapChr9G00243440	26
BnapChr9G00243430	0
BnapChr9G00243420	11
BnapChr9G00243370	0
BnapChr9G00243330	10
BnapChr9G00243280	81
BnapChr9G00243260	94.007
BnapChr9G00243230	4
BnapChr9G00243220	77
BnapChr9G00243200	0
BnapChr9G00243180	113.215
BnapChr9G00243140	0
BnapChr9G00243090	0
BnapChr9G00243080	109.065
BnapChr9G00243060	9.25
BnapChr9G00243050	0
BnapChr9G00243040	4
BnapChr9G00243020	2
BnapChr9G00242960	0
BnapChr9G00242910	1251.1
BnapChr9G00242900	0
BnapChr9G00242880	0
BnapChr9G00242870	0
BnapChr9G00242860	674.601
BnapChr9G00242840	0
BnapChr9G00242750	0
BnapChr9G00242710	0
BnapChr9G00242700	0
BnapChr9G00242630	181
BnapChr9G00242620	17.003
BnapChr9G00242610	195.075
BnapChr9G00242560	5.625
BnapChr9G00242530	44
BnapChr9G00242500	41
BnapChr9G00242490	81
BnapChr9G00242480	892.531
BnapChr9G00242470	0
BnapChr9G00242460	1071.3
BnapChr9G00242440	3
BnapChr9G00242370	0
BnapChr9G00242330	1
BnapChr9G00242310	0
BnapChr9G00242300	0
BnapChr9G00242260	0
BnapChr9G00242220	52.402
BnapChr9G00242210	15.857
BnapChr9G00242200	0
BnapChr9G00242170	0
BnapChr9G00242140	0
BnapChr9G00242110	66
BnapChr9G00242060	6
BnapChr9G00242020	185
BnapChr9G00242010	23
BnapChr9G00241990	0
BnapChr9G00241980	52
BnapChr9G00241970	334.051
BnapChr9G00241930	25.004
BnapChr9G00241910	151.899
BnapChr9G00241860	53
BnapChr9G00241830	52.003
BnapChr9G00241820	294
BnapChr9G00241790	0
BnapChr9G00241770	0
BnapChr9G00241760	1
BnapChr9G00241730	0
BnapChr9G00241640	173.359
BnapChr9G00241590	190.527
BnapChr9G00241540	0
BnapChr9G00241510	0
BnapChr9G00241500	1
BnapChr9G00241490	0
BnapChr9G00241480	63
BnapChr9G00241450	68.407
BnapChr9G00241370	0
BnapChr9G00241360	17.62
BnapChr9G00241350	1.38
BnapChr9G00241340	10
BnapChr9G00241270	8.789
BnapChr9G00241260	0
BnapChr9G00241230	80.067
BnapChr9G00241220	0
BnapChr9G00241160	0
BnapChr9G00241130	1
BnapChr9G00241100	4
BnapChr9G00241020	77
BnapChr9G00241010	0
BnapChr9G00240970	0
BnapChr9G00240960	123.542
BnapChr9G00240950	46
BnapChr9G00240940	0
BnapChr9G00240890	0
BnapChr9G00240880	0.99
BnapChr9G00240830	0
BnapChr9G00240820	32
BnapChr9G00240810	955.981
BnapChr9G00240790	54.147
BnapChr9G00240730	0
BnapChr9G00240710	0
BnapChr9G00240700	201
BnapChr9G00240690	7
BnapChr9G00240640	0
BnapChr9G00240600	2
BnapChr9G00240580	1
BnapChr9G00240540	0
BnapChr9G00240520	16
BnapChr9G00240500	0
BnapChr9G00240490	26.782
BnapChr9G00240450	1
BnapChr9G00240410	0
BnapChr9G00240400	216.1
BnapChr9G00240390	1
BnapChr9G00240380	88
BnapChr9G00240350	15
BnapChr9G00240340	78
BnapChr9G00240250	0
BnapChr9G00240190	0
BnapChr9G00240180	0
BnapChr9G00240130	85.321
BnapChr9G00240080	0
BnapChr9G00240060	191
BnapChr9G00240020	0
BnapChr9G00240010	0
BnapChr9G00240000	0
BnapChr9G00239960	5
BnapChr9G00239930	0
BnapChr9G00239890	0
BnapChr9G00239860	56
BnapChr9G00239850	0
BnapChr9G00239830	32.003
BnapChr9G00239820	0
BnapChr9G00239740	0
BnapChr9G00239730	0
BnapChr9G00239710	0
BnapChr9G00239700	7
BnapChr9G00239660	13
BnapChr9G00239630	191
BnapChr9G00239620	0
BnapChr9G00239580	52.848
BnapChr9G00239570	88.001
BnapChr9G00239560	1
BnapChr9G00239540	0
BnapChr9G00239460	0
BnapChr9G00239370	2
BnapChr9G00239320	12
BnapChr9G00239310	75
BnapChr9G00251950	0
BnapChr9G00239300	0
BnapChr9G00239290	0
BnapChr9G00239250	0
BnapChr9G00239230	23
BnapChr9G00239210	8
BnapChr9G00239170	208.257
BnapChr9G00239150	10
BnapChr9G00239140	0
BnapChr9G00239110	35
BnapChr9G00239080	117.805
BnapChr9G00239070	196
BnapChr9G00239050	35
BnapChr9G00239040	45
BnapChr9G00238910	91
BnapChr9G00238900	8
BnapChr9G00244950	8
BnapChr9G00238890	78.528
BnapChr9G00238880	13
BnapChr9G00238860	19.659
BnapChr9G00238840	2
BnapChr9G00238820	0
BnapChr9G00238810	0
BnapChr9G00238790	768.091
BnapChr9G00238780	0
BnapChr9G00238770	0
BnapChr9G00238760	0
BnapChr9G00238730	0
BnapChr9G00238690	243.642
BnapChr9G00238640	6
BnapChr9G00238620	3.311
BnapChr9G00238570	0
BnapChr9G00238550	0
BnapChr9G00238540	0
BnapChr9G00238530	30
BnapChr9G00238510	0
BnapChr9G00238480	155
BnapChr9G00238450	19.996
BnapChr9G00238440	154.418
BnapChr9G00238430	0
BnapChr9G00238400	0
BnapChr9G00238310	40.038
BnapChr9G00238270	0
BnapChr9G00238210	19.041
BnapChr9G00238150	210
BnapChr9G00238120	0
BnapChr9G00238110	36
BnapChr9G00238100	41
BnapChr9G00238090	0
BnapChr9G00238080	1
BnapChr9G00238050	0
BnapChr9G00237970	507.339
BnapChr9G00237960	20
BnapChr9G00237950	53.978
BnapChr9G00237940	0
BnapChr9G00237930	11
BnapChr9G00237920	0
BnapChr9G00237910	60.004
BnapChr9G00237900	141.858
BnapChr9G00237890	293.085
BnapChr9G00237880	0
BnapChr9G00237870	47.019
BnapChr9G00237860	25
BnapChr9G00237840	27
BnapChr9G00237830	251.828
BnapChr9G00237800	6
BnapChr9G00237790	350.561
BnapChr9G00237750	0
BnapChr9G00237730	0
BnapChr9G00237720	318.088
BnapChr9G00237690	0
BnapChr9G00237640	0
BnapChr9G00250880	1
BnapChr9G00237620	0
BnapChr9G00237610	0
BnapChr9G00237590	0
BnapChr9G00237580	0
BnapChr9G00237560	24
BnapChr9G00237540	15
BnapChr9G00237530	1
BnapChr9G00237520	30
BnapChr9G00237500	79.643
BnapChr9G00237490	30
BnapChr9G00237470	498.554
BnapChr9G00237440	0
BnapChr9G00237420	5.355
BnapChr9G00252590	83.009
BnapChr9G00237410	2165.89
BnapChr9G00237320	102
BnapChr9G00237300	0
BnapChr9G00237290	0
BnapChr9G00237260	278.766
BnapChr9G00237250	30
BnapChr9G00237170	11.225
BnapChr9G00237120	4
BnapChr9G00237110	0
BnapChr9G00237060	0
BnapChr9G00237050	0
BnapChr9G00237040	0
BnapChr9G00237030	0
BnapChr9G00237020	0
BnapChr9G00236950	4
BnapChr9G00236850	14
BnapChr9G00236790	66
BnapChr9G00236780	0
BnapChr9G00236680	16.23
BnapChr9G00236660	174.528
BnapChr9G00236640	194.047
BnapChr9G00236630	27
BnapChr9G00236610	0
BnapChr9G00236580	3
BnapChr9G00236560	0
BnapChr9G00236550	0
BnapChr9G00236540	41
BnapChr9G00236530	56
BnapChr9G00236510	8
BnapChr9G00236440	0
BnapChr9G00236430	146
BnapChr9G00236300	109
BnapChr9G00236290	1
BnapChr9G00236250	82.993
BnapChr9G00236230	0
BnapChr9G00265760	1705.99
BnapChr9G00236210	22
BnapChr9G00236190	0
BnapChr9G00236170	60
BnapChr9G00236150	193.095
BnapChr9G00236140	44.36
BnapChr9G00236080	0
BnapChr9G00236040	18
BnapChr9G00236030	145.005
BnapChr9G00235910	23
BnapChr9G00235900	2
BnapChr9G00235890	88
BnapChr9G00235870	55
BnapChr9G00235830	10
BnapChr9G00235810	126.608
BnapChr9G00235800	29
BnapChr9G00235790	0
BnapChr9G00235780	3
BnapChr9G00235770	0
BnapChr9G00235750	3.71
BnapChr9G00235720	26
BnapChr9G00235710	7.101
BnapChr9G00235670	0
BnapChr9G00235660	38
BnapChr9G00235630	44.106
BnapChr9G00235590	0
BnapChr9G00235580	2
BnapChr9G00235570	319.137
BnapChr9G00235520	0
BnapChr9G00235510	0
BnapChr9G00235500	0
BnapChr9G00235430	0
BnapChr9G00235420	0
BnapChr9G00235380	30
BnapChr9G00235370	53.008
BnapChr9G00235350	59
BnapChr9G00235340	31.575
BnapChr9G00235320	0
BnapChr9G00235310	0
BnapChr9G00235300	0
BnapChr9G00235260	0
BnapChr9G00235240	0
BnapChr9G00235230	0
BnapChr9G00235210	26
BnapChr9G00235200	9
BnapChr9G00235170	0
BnapChr9G00235140	0
BnapChr9G00235120	0
BnapChr9G00235110	151.006
BnapChr9G00235090	23
BnapChr9G00235060	0
BnapChr9G00235050	0
BnapChr9G00235030	4
BnapChr9G00234970	0
BnapChr9G00234920	11
BnapChr9G00261210	98.062
BnapChr9G00234900	213.004
BnapChr9G00234880	62
BnapChr9G00234860	34.008
BnapChr9G00234840	120.251
BnapChr9G00234820	0
BnapChr9G00234800	41
BnapChr9G00234780	37.126
BnapChr9G00234770	0
BnapChr9G00234740	370.779
BnapChr9G00234710	504.357
BnapChr9G00234660	52
BnapChr9G00234650	98
BnapChr9G00234630	242.523
BnapChr9G00234600	417
BnapChr9G00234590	1083.54
BnapChr9G00234520	27
BnapChr9G00234510	0
BnapChr9G00234460	2
BnapChr9G00234450	4
BnapChr9G00234430	0
BnapChr9G00234380	14
BnapChr9G00234370	0
BnapChr9G00234350	133.698
BnapChr9G00234320	7.006
BnapChr9G00258510	136
BnapChr9G00234300	21
BnapChr9G00234250	282.057
BnapChr9G00234240	0
BnapChr9G00234230	54
BnapChr9G00234200	0
BnapChr9G00234190	0
BnapChr9G00234180	0
BnapChr9G00234160	0
BnapChr9G00234090	1
BnapChr9G00234050	0
BnapChr9G00234040	8
BnapChr9G00234020	10
BnapChr9G00234000	0
BnapChr9G00233990	0
BnapChr9G00233980	81.002
BnapChr9G00233930	28
BnapChr9G00233920	52
BnapChr9G00233870	0
BnapChr9G00233830	0
BnapChr9G00233720	727.52
BnapChr9G00233690	0
BnapChr9G00233670	0
BnapChr9G00233660	0
BnapChr9G00233650	0
BnapChr9G00233630	0
BnapChr9G00233620	0
BnapChr9G00233600	0
BnapChr9G00233570	0
BnapChr9G00233540	0
BnapChr9G00233480	23
BnapChr9G00233470	44.002
BnapChr9G00233440	0
BnapChr9G00233410	55
BnapChr9G00233340	0
BnapChr9G00233330	0
BnapChr9G00233320	0
BnapChr9G00233300	0
BnapChr9G00233290	0
BnapChr9G00233280	35
BnapChr9G00233270	0
BnapChr9G00233260	7
BnapChr9G00233230	0
BnapChr9G00233220	0
BnapChr9G00233210	10.037
BnapChr9G00233160	0
BnapChr9G00233070	30.302
BnapChr9G00233060	0
BnapChr9G00233040	5
BnapChr9G00233020	0
BnapChr9G00233010	0
BnapChr9G00232940	26
BnapChr9G00232910	82
BnapChr9G00232900	89
BnapChr9G00232890	213
BnapChr9G00232850	11
BnapChr9G00232810	0
BnapChr9G00232790	0
BnapChr9G00232760	0
BnapChr9G00232750	0
BnapChr9G00232740	1
BnapChr9G00232700	0
BnapChr9G00232680	61.454
BnapChr9G00232650	122.029
BnapChr9G00232640	25
BnapChr9G00232620	405.279
BnapChr9G00232580	82
BnapChr9G00232570	0
BnapChr9G00232560	26.373
BnapChr9G00232530	0
BnapChr9G00232500	123
BnapChr9G00232480	0
BnapChr9G00232470	1.041
BnapChr9G00232460	0
BnapChr9G00232430	4
BnapChr9G00232420	0
BnapChr9G00232410	2
BnapChr9G00232400	5
BnapChr9G00232380	2.041
BnapChr9G00232320	0
BnapChr9G00232290	19.02
BnapChr9G00232200	225
BnapChr9G00232180	121.758
BnapChr9G00232130	0
BnapChr9G00232110	13
BnapChr9G00232090	0
BnapChr9G00232080	0
BnapChr9G00232040	0
BnapChr9G00232010	0
BnapChr9G00231990	56
BnapChr9G00231960	0
BnapChr9G00231950	8
BnapChr9G00231910	1675.38
BnapChr9G00231900	1
BnapChr9G00231850	26
BnapChr9G00231720	10
BnapChr9G00231710	9.006
BnapChr9G00231700	0
BnapChr9G00231690	0
BnapChr9G00231660	0
BnapChr9G00231630	7
BnapChr9G00231610	2472.6
BnapChr9G00231590	17
BnapChr9G00231550	0
BnapChr9G00231530	50.002
BnapChr9G00231520	36.455
BnapChr9G00231510	86
BnapChr9G00231490	19
BnapChr9G00231470	11
BnapChr9G00231460	11
BnapChr9G00231420	0
BnapChr9G00231410	11.003
BnapChr9G00231400	762.775
BnapChr9G00231360	0
BnapChr9G00231330	0
BnapChr9G00231320	0
BnapChr9G00250810	0
BnapChr9G00231290	96
BnapChr9G00231280	0
BnapChr9G00231260	0
BnapChr9G00231230	0
BnapChr9G00231180	0
BnapChr9G00231150	17
BnapChr9G00231140	0
BnapChr9G00231120	0
BnapChr9G00231110	28
BnapChr9G00231100	1
BnapChr9G00231080	4
BnapChr9G00231060	8
BnapChr9G00231050	3
BnapChr9G00231030	72.256
BnapChr9G00231000	0
BnapChr9G00230950	42
BnapChr9G00230940	123.932
BnapChr9G00230930	72.987
BnapChr9G00230880	0
BnapChr9G00230870	44
BnapChr9G00230860	35
BnapChr9G00230850	0
BnapChr9G00230820	0
BnapChr9G00230790	0
BnapChr9G00230770	5.851
BnapChr9G00230740	39
BnapChr9G00230720	0
BnapChr9G00230710	0
BnapChr9G00230660	0
BnapChr9G00230640	0
BnapChr9G00230580	94.342
BnapChr9G00230570	137.105
BnapChr9G00230560	19
BnapChr9G00230550	99
BnapChr9G00230510	19
BnapChr9G00230460	97
BnapChr9G00230440	0
BnapChr9G00262910	687.378
BnapChr9G00230400	8
BnapChr9G00230380	0
BnapChr9G00230370	0
BnapChr9G00230360	0
BnapChr9G00230340	25
BnapChr9G00230300	47
BnapChr9G00234220	0
BnapChr9G00230270	0
BnapChr9G00243880	0
BnapChr9G00230240	0
BnapChr9G00230230	0
BnapChr9G00230190	94.988
BnapChr9G00230150	0
BnapChr9G00230110	0
BnapChr9G00230060	0
BnapChr9G00230040	0
BnapChr9G00230030	0
BnapChr9G00247170	51
BnapChr9G00229990	66
BnapChr9G00229980	0
BnapChr9G00229970	0
BnapChr9G00229960	4
BnapChr9G00229950	38
BnapChr9G00229930	8.005
BnapChr9G00229920	8
BnapChr9G00229900	0
BnapChr9G00229890	0
BnapChr9G00229850	93
BnapChr9G00229780	34.412
BnapChr9G00231220	0
BnapChr9G00229770	1
BnapChr9G00229750	3
BnapChr9G00229740	0
BnapChr9G00229720	3
BnapChr9G00229640	0
BnapChr9G00229620	0
BnapChr9G00229610	0
BnapChr9G00251350	0
BnapChr9G00229590	73.62
BnapChr9G00229580	0
BnapChr9G00229560	29.289
BnapChr9G00229520	0
BnapChr9G00229480	0
BnapChr9G00229470	0
BnapChr9G00229450	265.538
BnapChr9G00229390	0
BnapChr9G00229380	0
BnapChr9G00229370	0
BnapChr9G00229360	5
BnapChr9G00229330	98.306
BnapChr9G00229310	0
BnapChr9G00249620	0
BnapChr9G00229300	31
BnapChr9G00229280	0
BnapChr9G00229240	340.444
BnapChr9G00229170	4
BnapChr9G00229150	36
BnapChr9G00229120	0
BnapChr9G00229090	0
BnapChr9G00229080	0
BnapChr9G00229070	0
BnapChr9G00229030	54
BnapChr9G00228980	0
BnapChr9G00228970	0
BnapChr9G00228960	29.034
BnapChr9G00228920	57.472
BnapChr9G00228870	2
BnapChr9G00228850	51
BnapChr9G00228830	83
BnapChr9G00228820	1056.12
BnapChr9G00228790	52.708
BnapChr9G00228780	97
BnapChr9G00228740	0
BnapChr9G00228730	121.012
BnapChr9G00228680	0
BnapChr9G00228670	0
BnapChr9G00228620	0
BnapChr9G00228600	37
BnapChr9G00228580	0
BnapChr9G00228570	3.996
BnapChr9G00228560	0
BnapChr9G00228550	0
BnapChr9G00228500	54
BnapChr9G00228490	429.509
BnapChr9G00228420	6
BnapChr9G00228410	0
BnapChr9G00228380	0
BnapChr9G00228370	97
BnapChr9G00228330	0
BnapChr9G00228320	1734.31
BnapChr9G00228300	0
BnapChr9G00228290	0
BnapChr9G00228280	83
BnapChr9G00228240	6
BnapChr9G00228220	0
BnapChr9G00228200	1
BnapChr9G00228190	0
BnapChr9G00228170	0
BnapChr9G00228150	37.008
BnapChr9G00228140	6
BnapChr9G00259290	0
BnapChr9G00228130	10
BnapChr9G00228120	0
BnapChr9G00228110	0
BnapChr9G00228100	0
BnapChr9G00228090	0
BnapChr9G00228080	11
BnapChr9G00228070	8
BnapChr9G00228060	0
BnapChr9G00228040	0
BnapChr9G00228020	0
BnapChr9G00227990	0
BnapChr9G00227890	61
BnapChr9G00227860	1
BnapChr9G00227850	0
BnapChr9G00227830	22
BnapChr9G00227820	5
BnapChr9G00227810	11
BnapChr9G00227730	5
BnapChr9G00227720	0
BnapChr9G00227690	0
BnapChr9G00227660	159
BnapChr9G00227620	2
BnapChr9G00227600	134.043
BnapChr9G00227580	0
BnapChr9G00227560	0
BnapChr9G00227550	0
BnapChr9G00227540	0
BnapChr9G00227500	0
BnapChr9G00227480	0
BnapChr9G00227460	10.962
BnapChr9G00227440	6
BnapChr9G00227430	93
BnapChr9G00227400	29
BnapChr9G00227380	1
BnapChr9G00227360	47
BnapChr9G00227310	0
BnapChr9G00227300	99
BnapChr9G00227290	8
BnapChr9G00227280	0
BnapChr9G00227230	0
BnapChr9G00227210	0
BnapChr9G00227200	98
BnapChr9G00227190	12
BnapChr9G00227150	0
BnapChr9G00227140	8
BnapChr9G00227130	13
BnapChr9G00227080	0
BnapChr9G00227060	2
BnapChr9G00226990	33
BnapChr9G00226980	185.334
BnapChr9G00226970	33.671
BnapChr9G00226950	0
BnapChr9G00226930	0
BnapChr9G00226910	0
BnapChr9G00226890	0
BnapChr9G00226830	0
BnapChr9G00226820	0
BnapChr9G00226810	0
BnapChr9G00226800	0
BnapChr9G00226750	0
BnapChr9G00226740	0
BnapChr9G00254300	110.604
BnapChr9G00226730	0
BnapChr9G00226720	0
BnapChr9G00226690	110
BnapChr9G00226680	2
BnapChr9G00226670	60
BnapChr9G00226640	0
BnapChr9G00226630	0
BnapChr9G00226570	0
BnapChr9G00226560	0
BnapChr9G00226550	21
BnapChr9G00226530	45
BnapChr9G00226520	0
BnapChr9G00226480	0
BnapChr9G00226380	346.012
BnapChr9G00226350	0
BnapChr9G00226340	0
BnapChr9G00226310	0
BnapChr9G00226270	0
BnapChr9G00226240	0
BnapChr9G00226210	0
BnapChr9G00226190	0
BnapChr9G00226180	0
BnapChr9G00226140	0
BnapChr9G00226100	0
BnapChr9G00226090	0
BnapChr9G00226060	0
BnapChr9G00226000	0
BnapChr9G00225980	0
BnapChr9G00225930	0
BnapChr9G00225910	0
BnapChr9G00225880	0
BnapChr9G00225840	0
BnapChr9G00225830	0
BnapChr9G00225800	0
BnapChr9G00225790	0
BnapChr9G00225780	0
BnapChr9G00225750	0
BnapChr9G00225660	56.985
BnapChr9G00225610	1
BnapChr9G00225580	5
BnapChr9G00225570	7
BnapChr9G00225560	0
BnapChr9G00225550	1
BnapChr9G00225540	0
BnapChr9G00225510	0
BnapChr9G00225490	0
BnapChr9G00225470	34
BnapChr9G00225460	0
BnapChr9G00225450	0
BnapChr9G00229880	0
BnapChr9G00225440	0
BnapChr9G00225410	1
BnapChr9G00225390	0
BnapChr9G00225360	0
BnapChr9G00225330	142.658
BnapChr9G00225310	0
BnapChr9G00225280	36.032
BnapChr9G00225250	1
BnapChr9G00225170	1
BnapChr9G00225140	0
BnapChr9G00225120	0
BnapChr9G00225100	0
BnapChr9G00225080	3
BnapChr9G00225060	0
BnapChr9G00225050	0
BnapChr9G00225020	0
BnapChr9G00225010	0
BnapChr9G00224990	0
BnapChr9G00224960	1
BnapChr9G00224930	0
BnapChr9G00224910	0
BnapChr9G00224850	0
BnapChr9G00224820	0
BnapChr9G00224800	0
BnapChr9G00224760	0
BnapChr9G00224750	3
BnapChr9G00224740	0
BnapChr9G00224730	0
BnapChr9G00224690	0
BnapChr9G00224680	10
BnapChr9G00224660	0
BnapChr9G00224580	0
BnapChr9G00224550	0
BnapChr9G00224540	0
BnapChr9G00224530	0
BnapChr9G00224520	0
BnapChr9G00224510	0
BnapChr9G00224490	0
BnapChr9G00224460	0
BnapChr9G00224430	0
BnapChr9G00224360	0
BnapChr9G00224310	0
BnapChr9G00224290	0
BnapChr9G00224250	0
BnapChr9G00224240	0
BnapChr9G00224200	0
BnapChr9G00224190	0
BnapChr9G00224130	0
BnapChr9G00224110	0
BnapChr9G00224080	0
BnapChr9G00224070	0
BnapChr9G00224050	0
BnapChr9G00224040	0
BnapChr9G00223970	0
BnapChr9G00223960	0
BnapChr9G00223950	0
BnapChr9G00223930	0
BnapChr9G00223910	14.039
BnapChr9G00223860	1
BnapChr9G00223810	0
BnapChr9G00223790	12.002
BnapChr9G00223780	0
BnapChr9G00223770	0
BnapChr9G00223740	3.005
BnapChr9G00223700	0
BnapChr9G00223690	0
BnapChr9G00223660	0
BnapChr9G00223630	6.003
BnapChr9G00223610	0
BnapChr9G00223580	0
BnapChr9G00223570	0
BnapChr9G00223560	0
BnapChr9G00223500	0
BnapChr9G00223480	0
BnapChr9G00223460	0
BnapChr9G00223440	0
BnapChr9G00223420	0
BnapChr9G00223380	2
BnapChr9G00223310	0
BnapChr9G00223280	0
BnapChr9G00223250	0
BnapChr9G00223230	7
BnapChr9G00223200	566.494
BnapChr9G00223160	0
BnapChr9G00223130	0
BnapChr9G00223110	0
BnapChr9G00223080	0
BnapChr9G00223050	0
BnapChr9G00223040	0
BnapChr9G00223020	0
BnapChr9G00223000	0
BnapChr9G00222990	0
BnapChr9G00222950	0
BnapChr9G00222930	0
BnapChr9G00222880	0
BnapChr9G00222870	0
BnapChr9G00222850	0
BnapChr9G00222830	79.426
BnapChr9G00222800	0
BnapChr9G00222750	0
BnapChr9G00222740	0
BnapChr9G00222730	0
BnapChr9G00222710	0
BnapChr9G00222660	0
BnapChr9G00222650	0
BnapChr9G00222620	0
BnapChr9G00222580	0
BnapChr9G00222530	3
BnapChr9G00222510	0
BnapChr9G00222470	1
BnapChr9G00222460	0
BnapChr9G00222400	0
BnapChr9G00222370	0
BnapChr9G00222330	8
BnapChr9G00222310	0
BnapChr9G00222300	0
BnapChr9G00222290	0
BnapChr9G00222280	0
BnapChr9G00222250	0
BnapChr9G00222230	0
BnapChr9G00222220	0
BnapChr9G00222200	0
BnapChr9G00222160	0
BnapChr9G00222140	0
BnapChr9G00222110	0
BnapChr9G00222080	0
BnapChr9G00222060	0
BnapChr9G00222030	0
BnapChr9G00221950	44.727
BnapChr9G00221940	1
BnapChr9G00221870	0
BnapChr9G00221820	0
BnapChr9G00221800	2
BnapChr9G00221780	0
BnapChr9G00221660	0
BnapChr9G00221650	0
BnapChr9G00221640	0
BnapChr9G00221630	0
BnapChr9G00221580	0
BnapChr9G00221530	0
BnapChr9G00221520	0
BnapChr9G00221510	0
BnapChr9G00221500	1
BnapChr9G00221470	2
BnapChr9G00221460	0
BnapChr9G00221440	0
BnapChr9G00221420	0
BnapChr9G00221320	0
BnapChr9G00221310	0
BnapChr9G00221290	0
BnapChr9G00263260	947.574
BnapChr9G00221230	0
BnapChr9G00221160	126.738
BnapChr9G00221140	0
BnapChr9G00221110	0
BnapChr9G00221100	0
BnapChr9G00236110	71
BnapChr9G00221030	0
BnapChr9G00221000	0
BnapChr9G00220980	0
BnapChr9G00220970	0
BnapChr9G00220960	0
BnapChr9G00220930	0
BnapChr9G00220910	0
BnapChr9G00220900	0
BnapChr9G00220820	0
BnapChr9G00220800	0
BnapChr9G00220790	0
BnapChr9G00220780	0
BnapChr9G00220740	2
BnapChr9G00220730	3
BnapChr9G00220720	0
BnapChr9G00220710	0
BnapChr9G00222570	0
BnapChr9G00220690	0
BnapChr9G00220660	0
BnapChr9G00220640	0
BnapChr9G00220630	1
BnapChr9G00220620	0
BnapChr9G00220610	0
BnapChr9G00220600	0
BnapChr9G00220590	0
BnapChr9G00220560	0
BnapChr9G00220540	0
BnapChr9G00220520	0
BnapChr9G00220490	0
BnapChr9G00220450	1.001
BnapChr9G00220430	0
BnapChr9G00220410	0
BnapChr9G00220390	0
BnapChr9G00220340	0
BnapChr9G00220300	0
BnapChr9G00220270	0
BnapChr9G00220250	0
BnapChr9G00220240	0
BnapChr9G00220190	0
BnapChr9G00220170	0
BnapChr9G00220140	0
BnapChr9G00220120	0
BnapChr9G00220080	0
BnapChr9G00220070	0
BnapChr9G00220050	1
BnapChr9G00220020	0
BnapChr9G00220000	0
BnapChr9G00219990	3.452
BnapChr9G00219970	0
BnapChr9G00219950	40.009
BnapChr9G00219920	0
BnapChr9G00219910	0
BnapChr9G00219890	1
BnapChr9G00219870	1
BnapChr9G00219820	17.006
BnapChr9G00219810	0
BnapChr9G00219720	23
BnapChr9G00219680	263.428
BnapChr9G00219670	0
BnapChr9G00219650	9
BnapChr9G00219640	157.979
BnapChr9G00219620	4
BnapChr9G00236620	180.023
BnapChr9G00219610	0
BnapChr9G00219570	0
BnapChr9G00219560	0
BnapChr9G00219540	0
BnapChr9G00219520	0
BnapChr9G00219480	0
BnapChr9G00219470	0
BnapChr9G00219360	1
BnapChr9G00219320	0
BnapChr9G00219300	0
BnapChr9G00219260	0
BnapChr9G00219250	0
BnapChr9G00219200	0
BnapChr9G00219190	0
BnapChr9G00219180	0
BnapChr9G00219170	262.483
BnapChr9G00249960	0
BnapChr9G00219160	0
BnapChr9G00219150	0
BnapChr9G00219050	0
BnapChr9G00219010	0
BnapChr9G00218980	0
BnapChr9G00218940	0
BnapChr9G00218930	0
BnapChr9G00218900	0
BnapChr9G00218870	0
BnapChr9G00218860	0
BnapChr9G00218850	0
BnapChr9G00218830	0
BnapChr9G00218820	0
BnapChr9G00218810	0
BnapChr9G00218790	1
BnapChr9G00218720	0
BnapChr9G00218680	0
BnapChr9G00218670	0
BnapChr9G00218610	0
BnapChr9G00218600	0
BnapChr9G00218570	0
BnapChr9G00262320	0
BnapChr9G00218540	0
BnapChr9G00218530	0
BnapChr9G00218510	0
BnapChr9G00218500	0
BnapChr9G00218470	0
BnapChr9G00218440	0
BnapChr9G00218390	30
BnapChr9G00218370	994.418
BnapChr9G00218350	18.121
BnapChr9G00218330	0
BnapChr9G00218290	18
BnapChr9G00218280	0
BnapChr9G00218270	0
BnapChr9G00218260	0
BnapChr9G00218250	0
BnapChr9G00218240	0
BnapChr9G00218220	0
BnapChr9G00218170	0
BnapChr9G00218160	0
BnapChr9G00218110	75.009
BnapChr9G00218100	156.968
BnapChr9G00217990	2.023
BnapChr9G00217920	0
BnapChr9G00217900	0
BnapChr9G00217890	0
BnapChr9G00217880	0
BnapChr9G00217850	0
BnapChr9G00217840	1
BnapChr9G00217830	0
BnapChr9G00217820	0
BnapChr9G00217800	0
BnapChr9G00217790	0
BnapChr9G00217760	0
BnapChr9G00217750	0
BnapChr9G00217690	0
BnapChr9G00217680	16.233
BnapChr9G00217640	0
BnapChr9G00217630	0
BnapChr9G00217610	9
BnapChr9G00217600	29
BnapChr9G00217570	0
BnapChr9G00217560	0
BnapChr9G00217540	0
BnapChr9G00217520	0
BnapChr9G00217470	0
BnapChr9G00217420	0
BnapChr9G00217400	0
BnapChr9G00217380	0
BnapChr9G00217370	0
BnapChr9G00217360	0
BnapChr9G00217340	0
BnapChr9G00217320	10
BnapChr9G00217290	0
BnapChr9G00217280	0
BnapChr9G00217260	2.032
BnapChr9G00236970	16
BnapChr9G00217210	0
BnapChr9G00217200	7
BnapChr9G00217190	0
BnapChr9G00217180	0
BnapChr9G00217150	0
BnapChr9G00217120	0
BnapChr9G00217110	0
BnapChr9G00217080	13
BnapChr9G00217070	8
BnapChr9G00246760	88
BnapChr9G00217030	0
BnapChr9G00217020	0
BnapChr9G00216980	0
BnapChr9G00216970	37
BnapChr9G00216930	12.744
BnapChr9G00216920	48.25
BnapChr9G00216910	142.756
BnapChr9G00216890	15
BnapChr9G00216810	0
BnapChr9G00216800	0
BnapChr9G00216790	0
BnapChr9G00216730	4.956
BnapChr9G00216690	0
BnapChr9G00216680	32
BnapChr9G00216670	1
BnapChr9G00216620	0
BnapChr9G00216600	0
BnapChr9G00216590	0
BnapChr9G00216550	37
BnapChr9G00216540	0
BnapChr9G00216510	0
BnapChr9G00216480	1071.32
BnapChr9G00216450	60
BnapChr9G00216430	63
BnapChr9G00216410	0
BnapChr9G00216400	54.194
BnapChr9G00216390	0
BnapChr9G00216380	0
BnapChr9G00216350	0
BnapChr9G00216330	0
BnapChr9G00216320	0
BnapChr9G00216310	0
BnapChr9G00221750	0
BnapChr9G00216300	0
BnapChr9G00216270	0
BnapChr9G00216220	0
BnapChr9G00216170	0
BnapChr9G00216160	0
BnapChr9G00216130	0
BnapChr9G00216110	3
BnapChr9G00216100	0
BnapChr9G00216090	0
BnapChr9G00216080	0
BnapChr9G00216030	146
BnapChr9G00215980	40.422
BnapChr9G00215960	1
BnapChr9G00215930	2903.24
BnapChr9G00215920	2118.89
BnapChr9G00215890	159
BnapChr9G00215880	128.96
BnapChr9G00215860	214.083
BnapChr9G00215850	1
BnapChr9G00215840	88
BnapChr9G00250900	0
BnapChr9G00215820	50
BnapChr9G00215780	0
BnapChr9G00215770	29.001
BnapChr9G00215760	0
BnapChr9G00215740	0
BnapChr9G00215700	1
BnapChr9G00215690	1
BnapChr9G00215650	0
BnapChr9G00215640	0
BnapChr9G00215620	5
BnapChr9G00215580	41
BnapChr9G00215560	0
[truncated: 122,776 more rows]

[truncated: 10 more sheets: S11 ncRNA,  S12 Centromeres size, S13 Centromeres TE, S14 Coverage, S15 QV, S16 Telomeres, S17 chromosome length, S18 New gene, S19 Gene family, S20 SV analysis ]
